# Supplementary material for: Transgenerational Epigenetic Inheritance Under Environmental Stress by Genome-Wide DNA Methylation Profiling in Cyanobacterium
Source: Front Microbiol. 2018 Jul 4;9:1479. doi: 10.3389/fmicb.2018.01479 (PMC6039552; doi:10.3389/fmicb.2018.01479)
Supplement: Supplementary file 10 [file Data_Sheet_1.XLSX]

## Sheet: 64 genes
hypo-methylated genes showing down-regulated expression after nitrogen starvation
ORF_ID	MYO_ID	Category	Gene_Product
sll0998	MYO_15790	Regulatory functions	LysR family transcriptional regulator
slr0950	MYO_118560	Cellular processes	hemolysin-like protein
slr1777	MYO_12110	Biosynthesis of cofactors, prosthetic groups, and carriers	magnesium protoporphyrin IX chelatase subunit D
sll0222	MYO_11450	Other categories	putative purple acid phosphatase
slr1306	MYO_12850	Hypothetical	hypothetical protein
slr0888	MYO_110510	Hypothetical	hypothetical protein
sll1709	MYO_111640	Energy metabolism	3-ketoacyl-acyl carrier protein reductase
slr0967	MYO_13000	Hypothetical	hypothetical protein
sll0064	MYO_123420	Transport and binding proteins	periplasmic protein, putative polar amino acid transport system substrate-binding protein
sll1635	MYO_15040	Purines, pyrimidines, nucleosides, and nucleotides	Thy1 protein homolog
sll1752	MYO_15060	Hypothetical	hypothetical protein
sml0005	MYO_15050	Photosynthesis and respiration	photosystem II PsbK protein
slr1020	MYO_15850	Fatty acid, phospholipid and sterol metabolism	sulfolipid biosynthesis protein SqdB
sll1150	MYO_112800	Hypothetical	hypothetical protein
slr1552	MYO_19190	Unknown	unknown protein
sll1249	MYO_116050	Biosynthesis of cofactors, prosthetic groups, and carriers	pantothenate synthetase/cytidylate kinase
sll1022	MYO_13730	Hypothetical	hypothetical protein
sml0004	MYO_11470	Photosynthesis and respiration	cytochrome b6-f complex subunit VIII
sgl0002	MYO_11460	Hypothetical	hypothetical protein
sll1399	MYO_1390	Hypothetical	hypothetical protein
slr0438	MYO_123170	Hypothetical	hypothetical protein
ssr1698	MYO_15860	Hypothetical	hypothetical protein
slr0329	MYO_120880	Energy metabolism	glucokinase
sll0821	MYO_125990	Hypothetical	phytochrome-like protein
slr1517	MYO_114650	Amino acid biosynthesis	3-isopropylmalate dehydrogenase
slr2103	MYO_114340	Hypothetical	hypothetical protein
slr2102	MYO_114330	Cellular processes	cell division protein FtsY
slr0924	MYO_125370	Hypothetical	periplasmic protein, function unknown
slr0232	MYO_122980	Hypothetical	hypothetical protein
sll1324	MYO_11600	Photosynthesis and respiration	ATP synthase B chain (subunit I) of CF(0)
sll1875	MYO_116590	Biosynthesis of cofactors, prosthetic groups, and carriers	heme oxygenase
slr2123	MYO_114980	Other categories	similar to D-3-phosphoglycerate dehydrogenase
slr1208	MYO_18210	Other categories	probable oxidoreductase
sll1724	MYO_18730	Cell envelope	probable glycosyltransferase
slr1364	MYO_110130	Biosynthesis of cofactors, prosthetic groups, and carriers	biotin synthetase
slr0086	MYO_126230	Cellular processes	similar to DnaK protein
sll0702	MYO_11030	Unknown	unknown protein
sll0923	MYO_13210	Unknown	unknown protein
slr2005	MYO_16800	Hypothetical	periplasmic protein, function unknown
sll1300	MYO_16190	Other categories	putative methyltransferase
sll1239	MYO_115100	Unknown	unknown protein
slr1322	MYO_115110	DNA replication, restriction, modification, recombination, and repair	putative modulator of DNA gyrase; TldD
ssr1766	MYO_13590	Hypothetical	hypothetical protein
slr1093	MYO_11740	Biosynthesis of cofactors, prosthetic groups, and carriers	2-amino-4-hydroxy-6-hydroxymethyldihydropteridine pyrophosphokinase
sll1553	MYO_118330	Translation	phenylalanyl-tRNA synthetase
sll1427	MYO_114430	Translation	protease
slr0418	MYO_124430	Regulatory functions	putative transcripton factor DevT homolog
slr0146	MYO_119940	Hypothetical	hypothetical protein
sll1462	MYO_19110	Other categories	putative hydrogenase expression/formation protein HypE
slr2081	MYO_114060	Amino acid biosynthesis	prephenate dehydrogenase
sll0356	MYO_119840	Amino acid biosynthesis	N-(5'-phosphoribosyl)anthranilate isomerase
sll1933	MYO_15520	Cellular processes	DnaJ protein, heat shock protein 40, molecular chaperone
sll0067	MYO_123340	Biosynthesis of cofactors, prosthetic groups, and carriers	glutathione S-transferase
slr1800	MYO_12550	Hypothetical	hypothetical protein
slr2041	MYO_15330	Regulatory functions	probable two-component response regulator
sll0867	MYO_110480	Hypothetical	hypothetical protein
sll1786	MYO_17970	Other categories	putative deoxyribonuclease, tatD homolog
sll1639	MYO_14980	Central intermediary metabolism	urease accessory protein D
sll0419	MYO_119310	Unknown	unknown protein
ssr1038	MYO_126770	Unknown	unknown protein
ssl1923	MYO_14760	Hypothetical	hypothetical protein
sll1762	MYO_111220	Transport and binding proteins	periplasmic protein, putative polar amino acid transport system substrate-binding protein
slr1761	MYO_14880	Other categories	FKBP-type peptidyl-prolyl cis-trans isomerase, periplasmic protein
sll1533	MYO_118860	Cellular processes	twitching mobility protein

## Sheet: 70 genes
hypo-methylated genes showing up-regulated expression after nitrogen starvation
ORF_ID	MYO_ID	Category	Gene_Product
sll1299	MYO_16200	Energy metabolism	acetate kinase
slr2101	MYO_114320	Hypothetical	hypothetical protein
sll1870	MYO_116660	Transport and binding proteins	ATP-binding protein of ABC transporter
slr1204	MYO_18160	Translation	protease
sll1229	MYO_115230	Regulatory functions	two-component hybrid sensor and regulator
sll1218	MYO_115400	Hypothetical	hypothetical protein YCF39
sll0926	MYO_13150	Hypothetical	hypothetical protein
slr2082	MYO_114070	Photosynthesis and respiration	cytochrome c oxidase subunit I
slr2032	MYO_15180	Hypothetical	hypothetical protein YCF23
sll0871	MYO_110430	Hypothetical	hypothetical protein
slr0884	MYO_110440	Energy metabolism	glyceraldehyde 3-phosphate dehydrogenase 1 (NAD+)
slr1594	MYO_14190	Regulatory functions	two-component response regulator PatA subfamily
slr1609	MYO_14540	Fatty acid, phospholipid and sterol metabolism	long-chain-fatty-acid CoA ligase
sll0755	MYO_121920	Cellular processes	thioredoxin peroxidase
slr0386	MYO_121640	Unknown	unknown protein
slr1253	MYO_112810	Unknown	unknown protein
sll1455	MYO_19200	Hypothetical	hypothetical protein
sll1833	MYO_15730	Other categories	penicillin-binding protein
slr1751	MYO_19310	Translation	periplasmic carboxyl-terminal protease
slr0254	MYO_11480	Hypothetical	hypothetical protein
slr0867	MYO_112500	Unknown	unknown protein
sll0403	MYO_123180	Unknown	unknown protein
sll1086	MYO_117900	Unknown	unknown protein
sll0298	MYO_120890	Hypothetical	hypothetical protein
slr1267	MYO_117120	Cellular processes	cell division protein FtsW
slr0846	MYO_125980	Hypothetical	hypothetical protein
ssr2554	MYO_114660	Hypothetical	hypothetical protein
slr1537	MYO_18940	Unknown	unknown protein
sll1162	MYO_112600	Hypothetical	hypothetical protein
sll0192	MYO_122970	Hypothetical	hypothetical protein
slr1993	MYO_113180	Fatty acid, phospholipid and sterol metabolism	PHA-specific beta-ketothiolase
slr0363	MYO_121430	Hypothetical	hypothetical protein
sll0552	MYO_125440	Unknown	unknown protein
slr0646	MYO_124310	Cell envelope	probable D-alanyl-D-alanine carboxypeptidase
slr1467	MYO_116800	Biosynthesis of cofactors, prosthetic groups, and carriers	precorrin isomerase
sll1628	MYO_112010	Hypothetical	hypothetical protein
slr1734	MYO_112020	Energy metabolism	glucose 6-phosphate dehydrogenase assembly protein
sll0085	MYO_126100	Unknown	unknown protein
sll1750	MYO_15130	Central intermediary metabolism	urease alpha subunit
slr0185	MYO_121340	Purines, pyrimidines, nucleosides, and nucleotides	orotate phosphoribosyltransferase
sll0207	MYO_122790	Cell envelope	glucose-1-phosphate thymidylyltransferase
ssr0102	MYO_123260	Hypothetical	hypothetical protein YCF40
slr1079	MYO_13610	Unknown	unknown protein
slr1538	MYO_18950	Biosynthesis of cofactors, prosthetic groups, and carriers	cobalamin biosynthesis protein D
sll0681	MYO_124010	Transport and binding proteins	phosphate transport system permease protein PstC homolog
ssr2551	MYO_114630	Hypothetical	hypothetical protein
slr1398	MYO_16480	Unknown	unknown protein
sll1358	MYO_19830	Hypothetical	putative oxalate decarboxylase, periplasmic protein
sll0185	MYO_124790	Hypothetical	hypothetical protein
sll1206	MYO_1160	Transport and binding proteins	ferric aerobactin receptor, FhuA homolog
slr1699	MYO_16520	Hypothetical	hypothetical protein
slr1720	MYO_113460	Translation	aspartyl-tRNA synthetase
sll0309	MYO_122350	Unknown	unknown protein
sll0024	MYO_122360	Unknown	unknown protein
sll0154	MYO_121350	Hypothetical	hypothetical protein
slr1704	MYO_16660	Hypothetical	hypothetical protein
sll0772	MYO_121720	Cell envelope	probable porin; major outer membrane protein
slr0492	MYO_123830	Biosynthesis of cofactors, prosthetic groups, and carriers	O-succinylbenzoic acid-CoA ligase
slr1406	MYO_110710	Hypothetical	periplasmic protein, function unknown
sll1406	MYO_1240	Transport and binding proteins	ferrichrome-iron receptor
sll1003	MYO_14750	Regulatory functions	two-component sensor histidine kinase
ssl1920	MYO_14780	Other categories	putative transposase [ISY523_l]
ssl1922	MYO_14770	Other categories	putative transposase [ISY523_l]
sll1968	MYO_18350	Other categories	photomixotrophic growth related protein, PmgA
sll0455	MYO_123860	Amino acid biosynthesis	homoserine dehydrogenase
slr0360	MYO_121380	Hypothetical	hypothetical protein
slr1879	MYO_111230	Biosynthesis of cofactors, prosthetic groups, and carriers	precorrin-2 methyltransferase
slr0431	MYO_123040	Hypothetical	hypothetical protein
slr1266	MYO_117110	Hypothetical	hypothetical protein
sll1219	MYO_115390	Hypothetical	hypothetical protein

## Sheet: 488 genes
hyper-methylated genes showing down-regulated expression after nitrogen starvation
ORF_ID	MYO_ID	Category	Gene_Product
sll0209	MYO_122770	Hypothetical	hypothetical protein
slr0575	MYO_125600	Hypothetical	hypothetical protein
sll1583	MYO_16540	Unknown	unknown protein
sll1734	MYO_18650	Hypothetical	protein involved in low CO2-inducible, high affinity CO2 uptake
sll0249	MYO_113820	Hypothetical	hypothetical protein
sll1579	MYO_16620	Photosynthesis and respiration	phycobilisome rod linker polypeptide
sll1578	MYO_16630	Photosynthesis and respiration	phycocyanin alpha subunit
slr0244	MYO_11290	Hypothetical	hypothetical protein
slr1198	MYO_18100	Other categories	antioxidant protein
slr2070	MYO_18320	Hypothetical	hypothetical protein
slr0773	MYO_121710	Hypothetical	hypothetical protein
sll0804	MYO_115790	Hypothetical	hypothetical protein
slr1211	MYO_18240	Biosynthesis of cofactors, prosthetic groups, and carriers	cobalt-chelatase subunit CobN
sll1031	MYO_11970	Photosynthesis and respiration	carbon dioxide concentrating mechanism protein CcmM, putative carboxysome structural protein
slr1925	MYO_120230	Biosynthesis of cofactors, prosthetic groups, and carriers	cobalamin biosynthesis protein CobD
slr1096	MYO_11790	Energy metabolism	dihydrolipoamide dehydrogenase
slr1950	MYO_120640	Transport and binding proteins	copper-transporting P-type ATPase CtaA
sll1089	MYO_117880	Unknown	periplasmic protein, function unknown
sll1733	MYO_18660	Photosynthesis and respiration	NADH dehydrogenase subunit 4 (involved in low CO2-inducible, high affinity CO2 uptake)
slr1164	MYO_117770	Purines, pyrimidines, nucleosides, and nucleotides	ribonucleotide reductase subunit alpha
slr1776	MYO_12090	Transport and binding proteins	high affinity sulfate transporter
slr1394	MYO_16430	Hypothetical	hypothetical protein
slr0345	MYO_122070	Unknown	unknown protein
sll1536	MYO_118810	Biosynthesis of cofactors, prosthetic groups, and carriers	molybdopterin biosynthesis MoeB protein
sll0071	MYO_123290	Hypothetical	hypothetical protein
slr1209	MYO_18220	Hypothetical	hypothetical protein
slr1125	MYO_1740	Biosynthesis of cofactors, prosthetic groups, and carriers	probable glucosyl transferase
slr0984	MYO_13300	Cell envelope	CDP-glucose 4,6-dehydratase
sll1614	MYO_113330	Transport and binding proteins	cation-transporting P-type ATPase
sll0474	MYO_126570	Regulatory functions	two-component hybrid sensor and regulator
sll0068	MYO_123330	Unknown	unknown protein
slr1347	MYO_116060	Photosynthesis and respiration	beta-type carbonic anhydrase localized in the carboxysome
slr1348	MYO_116070	Amino acid biosynthesis	serine acetyltransferase
slr0193	MYO_124740	Translation	RNA-binding protein
slr1867	MYO_110960	Amino acid biosynthesis	anthranilate phosphoribosyltransferase
sll1776	MYO_110970	Purines, pyrimidines, nucleosides, and nucleotides	deoxyribose-phosphate aldolase
sll1932	MYO_15530	Cellular processes	DnaK protein
sll1878	MYO_116530	Transport and binding proteins	iron(III)-transport ATP-binding protein
sll0273	MYO_119370	Transport and binding proteins	Na+/H+ antiporter
sll1028	MYO_11990	Photosynthesis and respiration	carbon dioxide concentrating mechanism protein CcmK
sll1030	MYO_11980	Photosynthesis and respiration	carbon dioxide concentrating mechanism protein CcmL, putative carboxysome assembly protein
sll1029	MYO_12000	Photosynthesis and respiration	carbon dioxide concentrating mechanism protein CcmK
sll0635	MYO_14110	Biosynthesis of cofactors, prosthetic groups, and carriers	probable thiamine-phosphate pyrophosphorylase
slr0384	MYO_121600	Fatty acid, phospholipid and sterol metabolism	sulfoquinovosyldiacylglycerol biosynthesis protein SqdX
sll1245	MYO_116120	Photosynthesis and respiration	cytochrome cM
sll1281	MYO_110020	Hypothetical	photosystem II PsbZ protein
slr1521	MYO_114700	Other categories	GTP-binding protein
sll0832	MYO_125770	Hypothetical	hypothetical protein
sll0833	MYO_125760	Transport and binding proteins	probable oligopeptides ABC transporter permease protein
slr2049	MYO_15470	Hypothetical	hypothetical protein YCF58
slr0324	MYO_120810	Transport and binding proteins	probable oligopeptides ABC transporter permease protein
slr1962	MYO_116260	Cell envelope	probable extracellular solute-binding protein
slr0962	MYO_12930	Unknown	unknown protein
slr1490	MYO_1310	Transport and binding proteins	ferrichrome-iron receptor
sll0257	MYO_119620	Hypothetical	hypothetical protein
sll0252	MYO_113740	Unknown	unknown protein
slr1123	MYO_1720	Purines, pyrimidines, nucleosides, and nucleotides	guanylate kinase
slr1134	MYO_17160	DNA replication, restriction, modification, recombination, and repair	mutator MutT homolog
slr0878	MYO_110340	Hypothetical	hypothetical protein
slr1165	MYO_117780	Amino acid biosynthesis	sulfate adenylyltransferase
slr1762	MYO_14900	Hypothetical	hypothetical protein
sll1456	MYO_19180	Unknown	unknown protein
slr1312	MYO_190	Energy metabolism	arginine decarboxylase
slr0017	MYO_122580	Cell envelope	UDP-N-acetylglucosamine 1-carboxyvinyltransferase
slr1780	MYO_12160	Hypothetical	hypothetical protein YCF54
sll0864	MYO_110570	Hypothetical	hypothetical protein
sll1434	MYO_117530	Other categories	penicillin-binding protein
slr0228	MYO_122910	Cellular processes	cell division protein FtsH
sll1515	MYO_14230	Unknown	glutamine synthetase inactivating factor IF17
slr2108	MYO_114810	Transport and binding proteins	probable polysaccharide ABC transporter ATP binding subunit
sll0887	MYO_125050	DNA replication, restriction, modification, recombination, and repair	putative modulator of DNA gyrase; PmbA homolog
slr0628	MYO_124060	Translation	30S ribosomal protein S14
slr1503	MYO_114420	Hypothetical	hypothetical protein
slr1590	MYO_14150	Hypothetical	hypothetical protein
slr0580	MYO_125640	Other categories	aluminum resistance protein homolog
slr1710	MYO_16760	Other categories	penicillin-binding protein
slr1118	MYO_1560	Cell envelope	probable UDP-N-acetyl-D-mannosaminuronic acid transferase
sll1317	MYO_110620	Photosynthesis and respiration	apocytochrome f, component of cytochrome b6/f complex
slr1329	MYO_115250	Photosynthesis and respiration	ATP synthase beta subunit
slr1331	MYO_115270	Translation	periplasmic processing protease
slr1085	MYO_13670	Other categories	plobable glycosyltransferase
slr1084	MYO_13660	Unknown	unknown protein
sll1214	MYO_150	Hypothetical	hypothetical protein YCF59
sll0558	MYO_140	Hypothetical	hypothetical protein YCF53
sll0005	MYO_122660	Hypothetical	hypothetical protein
slr1050	MYO_14650	Hypothetical	hypothetical protein
ssr1736	MYO_14640	Translation	50S ribosomal protein L32
sll1525	MYO_119010	Photosynthesis and respiration	phosphoribulokinase
sll0484	MYO_126390	Transport and binding proteins	ATP-binding protein of ABC transporter
ssl3127	MYO_113520	Transport and binding proteins	similar to permease protein of ABC transporter
sll1681	MYO_12170	Unknown	unknown protein
sll1680	MYO_12180	Hypothetical	hypothetical protein
sll0360	MYO_119720	Hypothetical	hypothetical protein
slr0156	MYO_120080	Translation	ClpB protein
slr2144	MYO_111610	Hypothetical	periplasmic protein, function unknown
sll0823	MYO_125960	Energy metabolism	probable succinate dehydrogenase iron-sulfur protein
slr0965	MYO_12980	DNA replication, restriction, modification, recombination, and repair	DNA polymerase III beta subunit
sll0546	MYO_125500	Translation	probable translation initiation factor
sll1187	MYO_12870	Cell envelope	prolipoprotein diacylglyceryl transferase
ssl0564	MYO_120920	Regulatory functions	transcriptional regulator
sll1906	MYO_113200	Hypothetical	hypothetical protein
sll1852	MYO_120430	Purines, pyrimidines, nucleosides, and nucleotides	nucleoside diphosphate kinase
slr1342	MYO_115970	Hypothetical	hypothetical protein
slr0775	MYO_121750	Cellular processes	protein-export membrane protein SecF
sll1414	MYO_114600	Hypothetical	hypothetical protein
slr0427	MYO_124690	Cellular processes	putative competence-damage protein
sll0646	MYO_13970	Regulatory functions	guanylyl cyclase
ssl3769	MYO_114220	Unknown	unknown protein
sll1980	MYO_114230	Cellular processes	thiol:disulfide interchange protein TrxA
slr1343	MYO_115980	Hypothetical	hypothetical protein
sll0362	MYO_119700	Translation	alanyl-tRNA synthetase
sll0147	MYO_120030	Hypothetical	hypothetical protein
sll1814	MYO_17620	Cellular processes	preprotein translocase SecY subunit
sll1760	MYO_111250	Amino acid biosynthesis	homoserine kinase
sll1738	MYO_18580	Hypothetical	hypothetical protein
slr2136	MYO_111510	Other categories	GcpE protein homolog
sll2007	MYO_111520	Hypothetical	hypothetical protein
slr0168	MYO_121040	Unknown	unknown protein
sll1018	MYO_13790	Purines, pyrimidines, nucleosides, and nucleotides	dihydroorotase
sll1275	MYO_110090	Energy metabolism	pyruvate kinase 2
sll0198	MYO_122900	Hypothetical	hypothetical protein
slr1195	MYO_18050	Hypothetical	hypothetical protein
sll0547	MYO_125490	Unknown	unknown protein
slr0917	MYO_125270	Biosynthesis of cofactors, prosthetic groups, and carriers	7-keto-8-aminopelargonic acid synthetase
slr0918	MYO_125280	Translation	methionine aminopeptidase
sll1532	MYO_118880	Hypothetical	hypothetical protein
slr0617	MYO_126780	Unknown	unknown protein
slr0346	MYO_122080	Transcription	ribonuclease III
sll0017	MYO_122440	Biosynthesis of cofactors, prosthetic groups, and carriers	glutamate-1-semialdehyde aminomutase
slr0195	MYO_124760	Hypothetical	hypothetical protein
sll0997	MYO_15830	Hypothetical	hypothetical protein
sll1772	MYO_111040	DNA replication, restriction, modification, recombination, and repair	DNA mismatch repair protein MutS
sll1771	MYO_111050	Regulatory functions	protein serin-threonin phosphatase
sll1679	MYO_12190	Translation	periplasmic protease HhoA
slr1783	MYO_12200	Regulatory functions	two-component response regulator NarL subfamily
slr1299	MYO_12750	Energy metabolism	UDP-glucose dehydrogenase
sll1242	MYO_116150	Hypothetical	hypothetical protein
slr0220	MYO_122800	Translation	glycyl-tRNA synthetase beta chain
sll0477	MYO_126530	Transport and binding proteins	putative biopolymer transport ExbB-like protein
sll2013	MYO_111440	Hypothetical	hypothetical protein
slr0783	MYO_122000	Photosynthesis and respiration	triosephosphate isomerase
sll1654	MYO_12580	Hypothetical	hypothetical protein
slr0921	MYO_125340	Hypothetical	hypothetical protein
slr0922	MYO_125350	Translation	peptidyl-tRNA hydrolase
sll1886	MYO_116440	Hypothetical	hypothetical protein
sll0601	MYO_124320	Amino acid biosynthesis	nitrilase homolog
slr1393	MYO_16420	Regulatory functions	phytochrome-like protein, two-component sensor histidine kinase
slr0680	MYO_13890	Hypothetical	hypothetical protein
slr0679	MYO_13880	Other categories	sun protein
slr1610	MYO_13320	Other categories	putative C-3 methyl transferase
slr2121	MYO_114960	Hypothetical	hypothetical protein
sll0545	MYO_125510	Hypothetical	hypothetical protein
sll0544	MYO_125520	Hypothetical	hypothetical protein
slr0784	MYO_122010	Hypothetical	hypothetical protein
sll0135	MYO_120170	Other categories	putative 5'-methylthioadenosine phosphorylase
slr1369	MYO_110230	Fatty acid, phospholipid and sterol metabolism	phosphatidate cytidylyltransferase
slr0408	MYO_119890	Unknown	unknown protein
slr0091	MYO_126270	Energy metabolism	aldehyde dehydrogenase
sll0602	MYO_124290	Hypothetical	hypothetical protein
sll1276	MYO_110080	Transport and binding proteins	ATP-binding protein of ABC transporter
sll0204	MYO_122820	Cellular processes	glucose inhibited division protein
sll1537	MYO_118780	DNA replication, restriction, modification, recombination, and repair	similar to mutator MutT protein
slr1349	MYO_116080	Energy metabolism	glucose-6-phosphate isomerase
ssr1041	MYO_126820	Hypothetical	hypothetical protein
slr0619	MYO_126810	Hypothetical	hypothetical protein
sll1819	MYO_17550	Translation	50S ribosomal protein L17
slr0019	MYO_122620	Unknown	unknown protein
sll0245	MYO_113860	Other categories	probable GTP binding protein
sll1693	MYO_111860	Hypothetical	hypothetical protein
slr1641	MYO_118990	Translation	ClpB protein
sll1823	MYO_17490	Purines, pyrimidines, nucleosides, and nucleotides	adenylosuccinate synthetase
ssl3446	MYO_17500	Hypothetical	hypothetical protein
sll2014	MYO_111430	Regulatory functions	sugar fermentation stimulation protein
slr0426	MYO_124680	Biosynthesis of cofactors, prosthetic groups, and carriers	GTP cyclohydrolase I
slr0144	MYO_119920	Hypothetical	hypothetical protein
sll1263	MYO_115830	Transport and binding proteins	cation efflux system protein
sll0016	MYO_122450	Cell envelope	probable membrane-bound lytic transglycosylase A
sll1376	MYO_116990	Hypothetical	hypothetical protein
sll0355	MYO_119850	Hypothetical	hypothetical protein
sll0825	MYO_125910	Translation	polyA polymerase
slr0844	MYO_125930	Photosynthesis and respiration	NADH dehydrogenase subunit 5
sll1931	MYO_15540	Amino acid biosynthesis	serine hydroxymethyltransferase
sll1930	MYO_15550	Other categories	putative transposase [ISY100_k]
sll0708	MYO_1900	Other categories	dimethyladenosine transferase
slr0722	MYO_1910	Hypothetical	hypothetical protein
slr1938	MYO_120490	Translation	putative translation initiation factor EIF-2b subunit 1
slr0935	MYO_118370	Hypothetical	hypothetical protein
sll0555	MYO_125410	Translation	methionine aminopeptidase
sll0556	MYO_125390	Transport and binding proteins	Na+/H+ antiporter
slr0636	MYO_124170	Biosynthesis of cofactors, prosthetic groups, and carriers	probable cobalamin [5'-phosphate] synthase
sll0149	MYO_120010	Hypothetical	hypothetical protein
sll0711	MYO_1870	Other categories	isopentenyl monophosphate kinase
sll1897	MYO_116240	Hypothetical	hypothetical protein
sll1736	MYO_18630	Hypothetical	hypothetical protein
sll1735	MYO_18640	Hypothetical	hypothetical protein
sll0640	MYO_14040	Transport and binding proteins	probable sodium/sulfate symporter
slr1863	MYO_110920	Unknown	unknown protein
ssl3379	MYO_111130	Hypothetical	hypothetical protein
slr1875	MYO_111120	Hypothetical	hypothetical protein
slr1249	MYO_112740	Transport and binding proteins	phosphate transport system permease protein PstA homolog
sll0383	MYO_124460	Biosynthesis of cofactors, prosthetic groups, and carriers	cobalamin biosynthesis protein M
sll0382	MYO_124470	Hypothetical	hypothetical protein
sll1446	MYO_117400	Hypothetical	hypothetical protein
slr2087	MYO_114120	Other categories	c-type cytochrome biogenesis protein Ccs1
sll1920	MYO_16990	Transport and binding proteins	copper-transporting P-type ATPase PacS
slr0624	MYO_126890	Cell envelope	UDP-N-acetylglucosamine 2-epimerase
slr0012	MYO_122510	Photosynthesis and respiration	ribulose bisphosphate carboxylase small subunit
slr0011	MYO_122500	Hypothetical	possible Rubisco chaperonin
slr0013	MYO_122520	Hypothetical	hypothetical protein
slr1887	MYO_111390	Biosynthesis of cofactors, prosthetic groups, and carriers	porphobilinogen deaminase (hydroxymethylbilane synthase, preuroporphyrinogen synthase)
slr1639	MYO_118930	Other categories	SsrA-binding protein
sll2001	MYO_114760	Translation	leucine aminopeptidase
slr1619	MYO_13410	Hypothetical	hypothetical protein
slr1436	MYO_19750	Unknown	unknown protein
sll1286	MYO_16440	Regulatory functions	transcriptional regulator
slr0342	MYO_122040	Photosynthesis and respiration	cytochrome b6
slr0343	MYO_122050	Photosynthesis and respiration	cytochrome b6-f complex subunit 4
sll0851	MYO_112340	Photosynthesis and respiration	photosystem II CP43 protein
slr1435	MYO_19740	Translation	PmbA protein homolog
slr1975	MYO_116500	Regulatory functions	N-acylglucosamine 2-epimerase
sll0922	MYO_13220	Unknown	unknown protein
slr0976	MYO_13230	Hypothetical	hypothetical protein
slr1519	MYO_114680	Hypothetical	hypothetical protein
slr0743	MYO_11170	Transcription	similar to N utilization substance protein
sll0698	MYO_11090	Other categories	drug sensory protein A, low temperature sensor, two-component sensor histidine kinase
slr1046	MYO_14600	Hypothetical	putative TatA protein
sll0985	MYO_16060	Unknown	unknown protein
sll1198	MYO_12690	Translation	tRNA (guanine-N1)-methyltransferase
slr1295	MYO_12680	Transport and binding proteins	iron transport system substrate-binding protein
slr1488	MYO_1290	Transport and binding proteins	multidrug resistance family ABC transporter
slr0983	MYO_13290	Cell envelope	glucose-1-phosphate cytidylyltransferase
slr0982	MYO_13280	Transport and binding proteins	probable polysaccharide ABC transporter ATP binding subunit
slr1159	MYO_117690	Purines, pyrimidines, nucleosides, and nucleotides	glycinamide ribonucleotide synthetase
slr1923	MYO_120210	Hypothetical	hypothetical protein
slr0323	MYO_120800	Central intermediary metabolism	putative alpha-mannosidase
sll0485	MYO_126380	Regulatory functions	two-component response regulator NarL subfamily
slr1316	MYO_1120	Transport and binding proteins	ABC-type iron(III) dicitrate transport system permease protein
sll1677	MYO_12230	Other categories	similar to spore maturation protein B
slr1820	MYO_111930	Hypothetical	hypothetical protein
slr0689	MYO_14070	Hypothetical	hypothetical protein
sll0639	MYO_14080	Hypothetical	hypothetical protein
slr0260	MYO_113720	Biosynthesis of cofactors, prosthetic groups, and carriers	cob(I)alamin adenosyltransferase
slr2072	MYO_18370	Amino acid biosynthesis	L-threonine deaminase
slr1693	MYO_118310	Regulatory functions	two-component response regulator PatA subfamily
slr1332	MYO_115280	Fatty acid, phospholipid and sterol metabolism	beta ketoacyl-acyl carrier protein synthase
sll0361	MYO_119710	Hypothetical	hypothetical protein
sll1721	MYO_18770	Energy metabolism	pyruvate dehydrogenase E1 component, beta subunit
slr1516	MYO_114640	Cellular processes	superoxide dismutase
slr2075	MYO_18410	Cellular processes	10kD chaperonin
slr1795	MYO_12400	Translation	peptide methionine sulfoxide reductase
slr1105	MYO_11880	Translation	GTP-binding protein TypA/BipA homolog
slr0817	MYO_115680	Transport and binding proteins	salicylate biosynthesis isochorismate synthase
sll1913	MYO_17080	Hypothetical	hypothetical protein
sll1060	MYO_1610	Hypothetical	hypothetical protein
slr1608	MYO_14510	Hypothetical	putative glucose dehydrogenase-B, periplasmic protein
slr2094	MYO_114250	Other categories	fructose-1,6-/sedoheptulose-1,7-bisphosphatase
sll0891	MYO_125320	Energy metabolism	malate dehydrogenase
slr0434	MYO_123110	Translation	elongation factor P
slr1506	MYO_114500	Hypothetical	hypothetical protein
slr0500	MYO_126340	Amino acid biosynthesis	imidazoleglycerol-phosphate dehydratase
sll0489	MYO_126330	Transport and binding proteins	ATP-binding protein of ABC transporter
slr1509	MYO_114530	Transport and binding proteins	membrane subunit of a Ktr-like ion transport system
slr1510	MYO_114540	Fatty acid, phospholipid and sterol metabolism	fatty acid/phospholipid synthesis protein PlsX
sll0179	MYO_124910	Translation	glutamyl-tRNA synthetase
slr1990	MYO_113150	Hypothetical	hypothetical protein
sll1212	MYO_170	Energy metabolism	GDP-mannose 4,6-dehydratase
sll0248	MYO_113830	Photosynthesis and respiration	flavodoxin
slr0772	MYO_121700	Biosynthesis of cofactors, prosthetic groups, and carriers	light-independent protochlorophyllide reductase subunit ChlB
slr0171	MYO_121060	Photosynthesis and respiration	photosystem I assembly related protein Ycf37
slr1495	MYO_1410	Hypothetical	hypothetical protein
slr0251	MYO_11400	Transport and binding proteins	ATP-binding protein of ABC transporter
slr1229	MYO_19470	Transport and binding proteins	sulfate permease
slr1228	MYO_19460	Translation	peptide-chain-release factor 3
ssr1789	MYO_13770	Other categories	CAB/ELIP/HLIP-related protein HliD
slr1090	MYO_13760	Regulatory functions	GTP-binding protein
slr1019	MYO_15810	Other categories	phenazine biosynthetic protein PhzF homolog
slr0936	MYO_118380	Biosynthesis of cofactors, prosthetic groups, and carriers	nicotinate-nucleotide pyrophosphorylase
sll0019	MYO_122420	Other categories	1-deoxy-d-xylulose 5-phosphate reductoisomerase
slr1350	MYO_116090	Fatty acid, phospholipid and sterol metabolism	acyl-lipid desaturase (delta 12)
slr1166	MYO_117790	Energy metabolism	UDP-glucose:tetrahydrobiopterin glucosyltransferase
slr0083	MYO_126190	Transcription	RNA helicase Light
slr1542	MYO_18980	Other categories	2-C-methyl-D-erythritol 2,4-cyclodiphosphate synthase
sll2005	MYO_111540	DNA replication, restriction, modification, recombination, and repair	DNA gyrase B subunit [Contains: Ssp gyrB intein]
ssl3829	MYO_111550	Hypothetical	hypothetical protein
sll0947	MYO_120700	Other categories	light repressed protein A homolog
sll1464	MYO_19090	Hypothetical	hypothetical protein
sll1463	MYO_19100	Cellular processes	cell division protein FtsH
slr0145	MYO_119930	Unknown	unknown protein
slr0774	MYO_121740	Cellular processes	protein-export membrane protein SecD
slr1840	MYO_18800	Hypothetical	hypothetical protein
ssl3383	MYO_111080	Unknown	unknown protein
slr2076	MYO_18420	Cellular processes	60kD chaperonin
slr1471	MYO_116850	Hypothetical	hypothetical protein
sll1973	MYO_114360	Hypothetical	hypothetical protein
sll1512	MYO_14270	Hypothetical	hypothetical protein
sll1824	MYO_17480	Translation	50S ribosomal protein L25
slr1910	MYO_15610	Cell envelope	probable N-acetylmuramoyl-L-alanine amidase
slr0093	MYO_126290	Cellular processes	DnaJ protein, heat shock protein 40, molecular chaperone
slr0955	MYO_118650	Translation	probable tRNA/rRNA methyltransferase
sll0467	MYO_126690	Translation	S-adenosylmethionine:tRNA ribosyltransferase-isomerase
slr1784	MYO_12210	Biosynthesis of cofactors, prosthetic groups, and carriers	biliverdin reductase
sll1084	MYO_17180	Hypothetical	hypothetical protein
sll1025	MYO_13690	Hypothetical	hypothetical protein
ssr0693	MYO_124510	Unknown	unknown protein
slr0990	MYO_120670	Hypothetical	hypothetical protein
slr0989	MYO_120660	Hypothetical	hypothetical protein
sll0767	MYO_121770	Translation	50S ribosomal protein L20
ssl1426	MYO_121780	Translation	50S ribosomal protein L35
slr1334	MYO_115380	Central intermediary metabolism	phosphoglucomutase/phosphomannomutase
sll0597	MYO_126700	Hypothetical	hypothetical protein
sll1722	MYO_18750	Hypothetical	hypothetical protein
sll1005	MYO_14730	Regulatory functions	MazG protein homolog
sll0199	MYO_122880	Photosynthesis and respiration	plastocyanin
sll0927	MYO_13140	Translation	S-adenosylmethionine synthetase
sll1629	MYO_112000	DNA replication, restriction, modification, recombination, and repair	bacterial cryptochrome
slr0520	MYO_126620	Purines, pyrimidines, nucleosides, and nucleotides	phosphoribosyl formylglycinamidine synthase
sll1864	MYO_120250	Transport and binding proteins	probable chloride channel protein
slr2035	MYO_15260	Amino acid biosynthesis	glutamate 5-kinase
sll0006	MYO_122650	Amino acid biosynthesis	putative aminotransferase
slr2071	MYO_18330	Unknown	unknown protein
slr0964	MYO_12970	Hypothetical	hypothetical protein
slr0879	MYO_110350	Energy metabolism	glycine decarboxylase complex H-protein
sll1265	MYO_110260	Unknown	unknown protein
sll1770	MYO_111060	Hypothetical	hypothetical protein
slr0435	MYO_123120	Fatty acid, phospholipid and sterol metabolism	biotin carboxyl carrier protein of acetyl-CoA carboxylase
slr1927	MYO_120270	Hypothetical	hypothetical protein
sll1612	MYO_113350	Biosynthesis of cofactors, prosthetic groups, and carriers	folylpolyglutamate synthase
sll0933	MYO_13080	Hypothetical	hypothetical protein
slr1629	MYO_118830	Translation	ribosomal large subunit pseudouridine synthase D
sll1260	MYO_115860	Translation	30S ribosomal protein S2
slr0194	MYO_124750	Energy metabolism	ribose 5-phosphate isomerase
sll1802	MYO_17770	Translation	50S ribosomal protein L2
ssl3432	MYO_17760	Translation	30S ribosomal protein S19
sll1803	MYO_17750	Translation	50S ribosomal protein L22
slr1866	MYO_110950	Unknown	unknown protein
sll1074	MYO_17330	Translation	leucyl-tRNA synthetase
sll1801	MYO_17780	Translation	50S ribosomal protein L23
sll1800	MYO_17790	Translation	50S ribosomal protein L4
slr0001	MYO_122390	Hypothetical	hypothetical protein
sll0454	MYO_123890	Translation	phenylalanyl-tRNA synthetase alpha chain
sll0585	MYO_126870	Hypothetical	hypothetical protein
slr1199	MYO_18110	DNA replication, restriction, modification, recombination, and repair	DNA mismatch repair protein MutL
sll1959	MYO_112960	Other categories	probable inositol monophosphatase
slr0829	MYO_125740	Unknown	unknown protein
sll0306	MYO_120770	Transcription	RNA polymerase group 2 sigma factor
slr1508	MYO_114520	Other categories	probable glycosyltransferase
sll1745	MYO_18480	Translation	50S ribosomal protein L10
sll1746	MYO_18470	Translation	50S ribosomal protein L12
slr0744	MYO_11180	Translation	translation initiation factor IF-2
slr0236	MYO_11190	Biosynthesis of cofactors, prosthetic groups, and carriers	similar to glutathione S-transferase
slr0923	MYO_125360	Hypothetical	hypothetical protein YCF65
sll0842	MYO_112440	Central intermediary metabolism	neopullulanase
slr1986	MYO_113110	Photosynthesis and respiration	allophycocyanin beta subunit
slr2097	MYO_114280	Other categories	cyanoglobin
slr2088	MYO_114130	Amino acid biosynthesis	acetohydroxy acid synthase
sll1557	MYO_118230	Energy metabolism	succinyl-CoA synthetase alpha chain
sll0990	MYO_15950	Other categories	glutathione-dependent formaldehyde dehydrogenase
slr1835	MYO_18700	Photosynthesis and respiration	P700 apoprotein subunit Ib
sll1678	MYO_12220	Other categories	similar to spore maturation protein A
sll0482	MYO_126440	Unknown	unknown protein
slr0503	MYO_126410	Hypothetical	hypothetical protein YCF66
slr1544	MYO_19020	Unknown	unknown protein
ssr2595	MYO_19010	Other categories	high light-inducible polypeptide HliB, CAB/ELIP/HLIP superfamily
slr1808	MYO_111720	Translation	transfer RNA-Gln reductase
slr2089	MYO_114140	Fatty acid, phospholipid and sterol metabolism	squalene-hopene-cyclase
slr0728	MYO_1960	Hypothetical	hypothetical protein
slr0730	MYO_1980	Hypothetical	hypothetical protein
slr0731	MYO_1990	Hypothetical	hypothetical protein
slr0729	MYO_1970	Hypothetical	hypothetical protein
slr0018	MYO_122590	Energy metabolism	fumarase
slr1099	MYO_11820	Biosynthesis of cofactors, prosthetic groups, and carriers	3-octaprenyl-4-hydroxybenzoate carboxy-lyase
slr1081	MYO_13630	Hypothetical	hypothetical protein
sll0541	MYO_125630	Fatty acid, phospholipid and sterol metabolism	acyl-lipid desaturase (delta 9)
sll0216	MYO_11550	Hypothetical	hypothetical protein
sll1697	MYO_111760	Hypothetical	hypothetical protein
slr0738	MYO_11110	Amino acid biosynthesis	anthranilate synthetase alpha-subunit
sll0542	MYO_125610	Energy metabolism	acetyl-coenzyme A synthetase
ssl3177	MYO_19280	Hypothetical	hypothetical protein
slr0021	MYO_122680	Translation	protease
slr0076	MYO_126070	Hypothetical	hypothetical protein
slr0075	MYO_126060	Transport and binding proteins	ABC transporter ATP-binding protein
slr1908	MYO_15590	Cell envelope	probable porin; major outer membrane protein
slr0949	MYO_118550	Transport and binding proteins	Integral membrane protein of the ABC-type Nat permease for neutral amino acids NatD
sll1555	MYO_118250	Regulatory functions	two-component hybrid sensor and regulator
slr0335	MYO_120990	Photosynthesis and respiration	phycobilisome core-membrane linker polypeptide
sll1233	MYO_115200	Hypothetical	hypothetical protein
slr2067	MYO_113100	Photosynthesis and respiration	allophycocyanin alpha subunit
sll0227	MYO_11330	Translation	peptidyl-prolyl cis-trans isomerase B, periplasmic protein
slr1530	MYO_117470	Hypothetical	hypothetical protein
slr0952	MYO_118610	Energy metabolism	fructose-1,6-bisphosphatase
slr0351	MYO_122170	Hypothetical	hypothetical protein
sll0146	MYO_120040	Transport and binding proteins	Integral membrane protein of the ABC-type, Nat permease for neutral amino acids
sll0320	MYO_122120	Transcription	probable ribonuclease D
sll0145	MYO_120050	Translation	ribosome releasing factor
sll1131	MYO_19590	Unknown	unknown protein
sll1127	MYO_19680	Biosynthesis of cofactors, prosthetic groups, and carriers	1,4-dihydroxy-2-naphthoate synthase
slr1900	MYO_17890	Hypothetical	hypothetical protein
sll1682	MYO_12140	Energy metabolism	alanine dehydrogenase
slr1943	MYO_120570	Central intermediary metabolism	probable glycosyltransferase
slr2057	MYO_112990	Transport and binding proteins	water channel protein
sll1891	MYO_116350	Unknown	unknown protein
slr1520	MYO_114690	Other categories	oxidoreductase, aldo/keto reductase family
sll1435	MYO_117520	Translation	glutamyl-tRNA(Gln) amidotransferase subunit B
slr1738	MYO_112110	Regulatory functions	transcription regulator Fur family
slr1603	MYO_14380	Hypothetical	hypothetical protein
sll0053	MYO_123590	Fatty acid, phospholipid and sterol metabolism	biotin carboxylase
sll1683	MYO_12130	Energy metabolism	lysine decarboxylase
slr0399	MYO_119760	Hypothetical	chaperon-like protein for quinone binding in photosystem II
sll1087	MYO_117890	Transport and binding proteins	similar to sodium/glucose cotransporter
slr1848	MYO_15100	Amino acid biosynthesis	histidinol dehydrogenase
sll1411	MYO_114740	Hypothetical	hypothetical protein
sll1872	MYO_116620	Regulatory functions	transcriptional regulator
sll0638	MYO_14090	Hypothetical	periplasmic protein, function unknown
slr0835	MYO_125800	Regulatory functions	MoxR protein homolog
sll1835	MYO_15670	Hypothetical	periplasmic protein, function unknown
slr1971	MYO_116400	Hypothetical	hypothetical protein
sll1441	MYO_117450	Fatty acid, phospholipid and sterol metabolism	acyl-lipid desaturase (omega-3)
slr1772	MYO_12040	Other categories	probable hydrolase, periplasmic protein
sll0915	MYO_118420	Other categories	periplasmic protease
slr1675	MYO_118000	Other categories	putative hydrogenase expression/formation protein HypA1
slr1674	MYO_117990	Hypothetical	hypothetical protein
slr1550	MYO_19160	Translation	lysyl-tRNA synthetase
sll1200	MYO_12650	Hypothetical	hypothetical protein
sll0807	MYO_115760	Energy metabolism	pentose-5-phosphate-3-epimerase
sll0844	MYO_112420	Translation	tRNA (5-methylaminomethyl-2-thiouridylate)-methyltransferase
slr0649	MYO_124330	Translation	methionyl-tRNA synthetase
sll1185	MYO_12890	Biosynthesis of cofactors, prosthetic groups, and carriers	coproporphyrinogen III oxidase, aerobic (oxygen-dependent)
sll1184	MYO_12900	Biosynthesis of cofactors, prosthetic groups, and carriers	heme oxygenase
sll1834	MYO_15680	Hypothetical	hypothetical protein
sll0471	MYO_126650	Hypothetical	hypothetical protein
sll1217	MYO_115410	Unknown	unknown protein
sll0814	MYO_115560	Hypothetical	hypothetical protein
ssr0330	MYO_124940	Biosynthesis of cofactors, prosthetic groups, and carriers	ferredoxin-thioredoxin reductase, variable chain
slr0208	MYO_124930	Hypothetical	hypothetical protein
slr0209	MYO_124950	Unknown	unknown protein
ssl1552	MYO_125820	Unknown	unknown protein
slr0993	MYO_120690	Cell envelope	putative peptidase
slr1601	MYO_14350	Hypothetical	hypothetical protein
sll1508	MYO_14360	Cell envelope	UDP-3-0-acyl N-acetylglcosamine deacetylase
slr0806	MYO_115440	Hypothetical	hypothetical protein
sll0422	MYO_119270	Energy metabolism	asparaginase
ssr1399	MYO_125720	Translation	30S ribosomal protein S18
ssr1398	MYO_125710	Translation	50S ribosomal protein L33
slr0825	MYO_125700	Other categories	probable peptidase
sll1910	MYO_17120	Other categories	protein conferring resistance to acetazolamide Zam
sll0649	MYO_13940	Regulatory functions	two-component response regulator OmpR subfamily
ssr2194	MYO_115140	Unknown	unknown protein
slr1366	MYO_110150	Cellular processes	lipoprotein signal peptidase (signal peptidase II)
slr0401	MYO_119780	Transport and binding proteins	periplasmic polyamine-binding protein of ABC transporter
sll0148	MYO_120020	Hypothetical	hypothetical protein
sll1853	MYO_120420	Unknown	unknown protein
sll1854	MYO_120410	DNA replication, restriction, modification, recombination, and repair	exodeoxyribonuclease III
sll1744	MYO_18490	Translation	50S ribosomal protein L1
sll1743	MYO_18500	Translation	50S ribosomal protein L11
slr1107	MYO_11940	Unknown	unknown protein
slr0953	MYO_118620	Energy metabolism	sucrose-phosphate phosphatase
sll1443	MYO_117420	Purines, pyrimidines, nucleosides, and nucleotides	CTP synthetase
slr2019	MYO_16970	Transport and binding proteins	ATP-binding protein of ABC transporter
sll0830	MYO_125830	Translation	elongation factor EF-G
slr1924	MYO_120220	Cell envelope	D-alanyl-D-alanine carboxypeptidase, periplasmic protein
sll0372	MYO_124620	Hypothetical	hypothetical protein
ssl0738	MYO_124630	Unknown	unknown protein
sll1129	MYO_19630	Other categories	2-hydroxy-6-oxohepta-2,4-dienoate hydrolase
sll1507	MYO_14370	Hypothetical	salt-induced periplasmic protein
sll1186	MYO_12880	Hypothetical	hypothetical protein
slr2107	MYO_114800	Transport and binding proteins	probable polysaccharide ABC transporter permease protein
ssr3570	MYO_114780	Unknown	unknown protein
sll0590	MYO_126790	Unknown	unknown protein
sll0194	MYO_122930	Cellular processes	putative sec-independent protein translocase
slr1705	MYO_16690	Energy metabolism	aspartoacylase
sll0336	MYO_121480	Fatty acid, phospholipid and sterol metabolism	acetyl-CoA carboxylase beta subunit
slr1916	MYO_15700	Other categories	probable esterase
ssr1853	MYO_1630	Unknown	unknown protein
slr1120	MYO_1640	Cellular processes	type 4 prepilin-like proteins leader peptide processing enzyme
slr0914	MYO_125250	Unknown	unknown protein
slr1890	MYO_17460	Transport and binding proteins	bacterioferritin
sll1967	MYO_18360	Translation	probable RNA methyltransferase
slr0723	MYO_1920	Hypothetical	hypothetical protein
slr1626	MYO_118790	Other categories	dihydroneopterin aldolase
slr0977	MYO_13240	Transport and binding proteins	ABC transporter, permease component
slr0502	MYO_126400	Biosynthesis of cofactors, prosthetic groups, and carriers	cobalamin synthesis protein cobW homolog
slr1984	MYO_116680	Translation	nucleic acid-binding protein, 30S ribosomal protein S1 homolog
sll0427	MYO_119190	Photosynthesis and respiration	photosystem II manganese-stabilizing polypeptide
slr1787	MYO_12260	Biosynthesis of cofactors, prosthetic groups, and carriers	thiamine-monophosphate kinase
slr1689	MYO_118270	DNA replication, restriction, modification, recombination, and repair	formamidopyrimidine-DNA glycosylase
slr2114	MYO_114890	Cell envelope	perosamine synthetase
slr1618	MYO_13400	Unknown	unknown protein
slr1531	MYO_117490	Cellular processes	signal recognition particle protein

## Sheet: 493 genes
hyper-methylated genes showing up-regulated expression after nitrogen starvation
ORF_ID	MYO_ID	Category	Gene_Product
ssr0349	MYO_122760	Hypothetical	hypothetical protein
slr0574	MYO_125590	Fatty acid, phospholipid and sterol metabolism	cytochrome P450
slr2132	MYO_111410	Energy metabolism	phosphotransacetylase
sll0250	MYO_113800	Biosynthesis of cofactors, prosthetic groups, and carriers	pantothenate metabolism flavoprotein
ssl0461	MYO_113810	Hypothetical	hypothetical protein
sll1204	MYO_1180	Transport and binding proteins	similar to macrolide efflux protein
slr0958	MYO_118670	Translation	cysteinyl-tRNA synthetase
slr1028	MYO_15970	Unknown	unknown protein
slr1171	MYO_117870	Biosynthesis of cofactors, prosthetic groups, and carriers	glutathione peroxidase-like NADPH peroxidase,glutathione peroxidase
sll1027	MYO_12010	Amino acid biosynthesis	NADH-dependent glutamate synthase small subunit
sll0294	MYO_121010	Hypothetical	hypothetical protein
sll1797	MYO_17820	Hypothetical	hypothetical protein YCF21
slr1894	MYO_17810	Translation	probable DNA-binding stress protein
slr0321	MYO_120780	Regulatory functions	GTP-binding protein ERA homolog
slr1385	MYO_16260	Unknown	unknown protein
slr1968	MYO_116340	Unknown	unknown protein
sll0543	MYO_125540	Hypothetical	hypothetical protein
sll0055	MYO_123570	Translation	processing protease
slr1729	MYO_113650	Transport and binding proteins	potassium-transporting P-type ATPase B chain
sll1676	MYO_12240	Central intermediary metabolism	4-alpha-glucanotransferase
slr0288	MYO_119570	Amino acid biosynthesis	glutamate--ammonia ligase
sll1040	MYO_11730	Unknown	unknown protein
sll0173	MYO_121130	Hypothetical	virginiamycin B hydrolase, periplasmic protein
sll0172	MYO_121140	Unknown	periplasmic protein, function unknown
slr0059	MYO_123470	Unknown	unknown protein
slr1939	MYO_120510	Unknown	unknown protein
sll1469	MYO_18910	Hypothetical	hypothetical protein
sll0385	MYO_124440	Transport and binding proteins	ATP-binding protein of ABC transporter
slr1237	MYO_19600	Purines, pyrimidines, nucleosides, and nucleotides	cytosine deaminase
sll1130	MYO_19610	Unknown	unknown protein
ssl2245	MYO_19620	Unknown	unknown protein
sll1773	MYO_111020	Hypothetical	hypothetical protein
slr1870	MYO_111010	Hypothetical	hypothetical protein
ssl0707	MYO_119810	Amino acid biosynthesis	nitrogen regulatory protein P-II
slr1145	MYO_17340	Transport and binding proteins	Monocomponent sodium-dependent glutamate permease GltS
slr0444	MYO_119230	Amino acid biosynthesis	3-phosphoshikimate 1-carboxyvinyltransferase
slr1746	MYO_112200	Cell envelope	glutamate racemase
sll1725	MYO_18720	Transport and binding proteins	ATP-binding protein of ABC transporter
slr1215	MYO_18280	Hypothetical	hypothetical protein
slr0833	MYO_125790	DNA replication, restriction, modification, recombination, and repair	replicative DNA helicase [Contains: Ssp dnaB intein]
ssr1407	MYO_125780	Hypothetical	hypothetical protein
slr2051	MYO_15480	Photosynthesis and respiration	phycobilisome rod-core linker polypeptide
slr1319	MYO_1150	Transport and binding proteins	iron(III) dicitrate transport system substrate-binding protein
slr1857	MYO_110870	Central intermediary metabolism	isoamylase
slr1103	MYO_11860	Hypothetical	hypothetical protein
sll0401	MYO_123220	Energy metabolism	citrate synthase
sll0396	MYO_124370	Regulatory functions	two-component response regulator OmpR subfamily
sll0395	MYO_124380	Other categories	phosphoglycerate mutase
slr1039	MYO_16130	Hypothetical	hypothetical protein
slr1377	MYO_16150	Cellular processes	leader peptidase I (signal peptidase I)
slr1376	MYO_16140	Hypothetical	hypothetical protein
slr0292	MYO_119610	Hypothetical	hypothetical protein
slr0261	MYO_113750	Photosynthesis and respiration	NADH dehydrogenase subunit 7
sll1053	MYO_1710	Hypothetical	hypothetical protein
slr1238	MYO_19660	Biosynthesis of cofactors, prosthetic groups, and carriers	glutathione synthetase
slr1753	MYO_14820	Hypothetical	hypothetical protein
slr0369	MYO_121450	Transport and binding proteins	RND multidrug efflux transporter
sll0180	MYO_124890	Hypothetical	hypothetical protein
sll0380	MYO_124520	Cell envelope	probable glycosyltransferase
slr1897	MYO_17860	Transport and binding proteins	periplasmic sugar-binding protein of ABC transporter
slr1022	MYO_15900	Amino acid biosynthesis	N-acetylornithine aminotransferase
slr0149	MYO_119970	Hypothetical	hypothetical protein
slr0150	MYO_119980	Photosynthesis and respiration	ferredoxin, petF-like protein
sll0420	MYO_119300	Central intermediary metabolism	urease beta subunit
slr0446	MYO_119330	DNA replication, restriction, modification, recombination, and repair	DNA polymerase III delta' subunit
slr1223	MYO_19400	Hypothetical	hypothetical protein
slr0842	MYO_125900	Hypothetical	hypothetical protein
slr1216	MYO_18300	Transport and binding proteins	Mg2+ transport protein
slr1860	MYO_110890	Regulatory functions	carbon metabolisms regulatory protein IcfG
slr1721	MYO_113470	Hypothetical	hypothetical protein
ssr1513	MYO_125040	Hypothetical	hypothetical protein
sll0888	MYO_125030	Hypothetical	hypothetical protein
slr0880	MYO_110360	Other categories	similar to fibronectin binding protein
slr0338	MYO_121030	Other categories	probable oxidoreductase
sll1540	MYO_118730	Central intermediary metabolism	dolichyl-phosphate-mannose synthase
sll0225	MYO_11350	Unknown	unknown protein
sll1961	MYO_112940	Hypothetical	hypothetical protein
sll1063	MYO_1570	Hypothetical	hypothetical protein
sll1228	MYO_115240	Regulatory functions	two-component hybrid sensor and regulator
slr0940	MYO_118430	Biosynthesis of cofactors, prosthetic groups, and carriers	zeta-carotene desaturase
slr1478	MYO_116980	Hypothetical	hypothetical protein
slr1403	MYO_110690	Unknown	unknown protein
sll1205	MYO_1170	Regulatory functions	transcriptional regulator
ssr2318	MYO_16270	Unknown	unknown protein
sll1297	MYO_16280	Other categories	probable dioxygenase, Rieske iron-sulfur component
sll0088	MYO_126040	Hypothetical	hypothetical protein
slr0073	MYO_126030	Regulatory functions	two-component sensor histidine kinase
sll1011	MYO_14630	Hypothetical	hypothetical protein
sll0083	MYO_126120	Cell envelope	phosphoheptose isomerase
slr1643	MYO_119020	Photosynthesis and respiration	ferredoxin-NADP oxidoreductase
sll1620	MYO_112120	Hypothetical	hypothetical protein
sll0611	MYO_124160	Hypothetical	hypothetical protein
sll0654	MYO_13840	Other categories	alkaline phosphatase
sll0359	MYO_119730	Hypothetical	hypothetical protein
sll1592	MYO_113620	Regulatory functions	two-component response regulator NarL subfamily
sll1590	MYO_113630	Regulatory functions	two-component sensor histidine kinase
slr1789	MYO_12280	Unknown	unknown protein
sll0822	MYO_125970	Hypothetical	hypothetical protein
slr0505	MYO_126420	Hypothetical	hypothetical protein
slr0477	MYO_123730	Purines, pyrimidines, nucleosides, and nucleotides	phosphoribosylglycinamide formyltransferase
sll0296	MYO_120910	Hypothetical	hypothetical protein
sll0473	MYO_126580	Unknown	unknown protein
slr0517	MYO_126590	Hypothetical	hypothetical protein
sll1049	MYO_1770	Hypothetical	hypothetical protein
slr0670	MYO_13820	Hypothetical	hypothetical protein
slr1400	MYO_13810	Regulatory functions	two-component hybrid sensor and regulator
ssr2549	MYO_114610	Unknown	unknown protein
sll0188	MYO_124710	Unknown	unknown protein
sll0189	MYO_124700	Hypothetical	hypothetical protein
slr0484	MYO_123780	Regulatory functions	two-component sensor histidine kinase
slr0480	MYO_123750	Hypothetical	hypothetical protein YCF46
sll1253	MYO_115990	Other categories	similar to polyA polymerase
slr0280	MYO_119400	Hypothetical	hypothetical protein
slr0016	MYO_122570	Hypothetical	hypothetical protein
slr1415	MYO_11670	Hypothetical	hypothetical protein
sll0370	MYO_124650	Energy metabolism	carbamoyl-phosphate synthase, pyrimidine-specific, large chain
sll0314	MYO_122220	Hypothetical	periplasmic protein, function unknown
slr0354	MYO_122230	Transport and binding proteins	ATP-binding protein of ABC transporter
slr1888	MYO_111400	Other categories	4-hydroxybutyrate coenzyme A transferase.
sll1019	MYO_13780	Energy metabolism	hydroxyacylglutathione hydrolase
slr0942	MYO_118450	Energy metabolism	alcohol dehydrogenase [NADP+]
slr1362	MYO_110100	Hypothetical	hypothetical protein
sll0765	MYO_121800	Hypothetical	hypothetical protein
slr1318	MYO_1140	Transport and binding proteins	iron(III) dicitrate transport system ATP-binding protein
slr0896	MYO_125080	Transport and binding proteins	multi-drug efflux transporter
slr0897	MYO_125090	Central intermediary metabolism	probable endoglucanase
sll1221	MYO_115350	Other categories	diaphorase subunit of the bidirectional hydrogenase
sll2008	MYO_111490	Translation	processing protease
sll0002	MYO_122690	Other categories	penicillin-binding protein
slr0569	MYO_125480	Unknown	unknown protein
sll1571	MYO_16740	Hypothetical	hypothetical protein
sll1124	MYO_17990	Regulatory functions	two-component sensor histidine kinase, phytochrome-like protein
sll0175	MYO_121110	Hypothetical	hypothetical protein
slr0780	MYO_121900	Hypothetical	hypothetical protein
slr0905	MYO_125190	Biosynthesis of cofactors, prosthetic groups, and carriers	Mg-protoporphyrin IX monomethyl ester oxidative cyclase
slr0719	MYO_124040	Unknown	unknown protein
slr0630	MYO_124080	Hypothetical	hypothetical protein
sll0217	MYO_11530	Other categories	flavoprotein
slr1752	MYO_19320	Hypothetical	hypothetical protein
slr0839	MYO_125860	Biosynthesis of cofactors, prosthetic groups, and carriers	ferrochelatase
slr0199	MYO_124800	Hypothetical	hypothetical protein
sll1392	MYO_1480	Regulatory functions	transcriptional regulator
slr1969	MYO_116370	Regulatory functions	two-component sensor histidine kinase
slr0049	MYO_123250	Hypothetical	hypothetical protein
slr0974	MYO_13170	Translation	initiation factor IF-3
ssl1690	MYO_125330	Hypothetical	hypothetical protein
sll0656	MYO_13830	Unknown	unknown protein
sll1885	MYO_116450	Unknown	unknown protein
slr0163	MYO_120130	Cellular processes	a part of pilC, pilin biogenesis protein, required for twitching motility
slr0214	MYO_122720	DNA replication, restriction, modification, recombination, and repair	cytosine-specific methyltransferase(5'-CGATCG-3')
slr1053	MYO_14680	Unknown	unknown protein
slr2122	MYO_114970	Hypothetical	hypothetical protein
sll1636	MYO_15010	Other categories	ferripyochelin binding protein
slr1770	MYO_15020	Hypothetical	hypothetical protein
sll1306	MYO_110760	Unknown	periplasmic protein, function unknown
sll1692	MYO_111880	Hypothetical	hypothetical protein
sll1917	MYO_17030	Biosynthesis of cofactors, prosthetic groups, and carriers	coproporphyrinogen III oxidase, anaerobic (oxygen-independent)
slr0207	MYO_124920	Hypothetical	hypothetical protein
sll0912	MYO_118540	Transport and binding proteins	ABC transporter ATP binding protein
ssr2422	MYO_19900	Unknown	unknown protein
sll1017	MYO_13800	Transport and binding proteins	ammonium/methylammonium permease
slr1416	MYO_11680	Regulatory functions	similar to MorR protein
sll0603	MYO_124280	Biosynthesis of cofactors, prosthetic groups, and carriers	menaquinone biosynthesis protein MenD
sll1574	MYO_16670	Regulatory functions	a part of spkA: serine/threonine protein kinase, regulates cellular motility ( disrupted by frameshift mutation)
sll0220	MYO_11500	Central intermediary metabolism	L-glutamine:D-fructose-6-P amidotransferase
slr1535	MYO_18920	Hypothetical	hypothetical protein
slr0482	MYO_123760	Unknown	unknown protein
slr0483	MYO_123770	Hypothetical	hypothetical protein
sll1002	MYO_14790	Hypothetical	hypothetical protein YCF22
slr1597	MYO_14240	DNA replication, restriction, modification, recombination, and repair	chromosome partitioning ATPase, ParA family
slr1434	MYO_19730	Biosynthesis of cofactors, prosthetic groups, and carriers	pyridine nucleotide transhydrogenase beta subunit
sll0080	MYO_126200	Amino acid biosynthesis	N-acetyl-gamma-glutamyl-phosphate reductase
sll1352	MYO_19940	Unknown	unknown protein
sll2015	MYO_111420	Hypothetical	hypothetical protein
ssl0353	MYO_124830	Hypothetical	hypothetical protein
sll0183	MYO_124840	Hypothetical	hypothetical protein
slr0201	MYO_124820	Other categories	heterodisulfide reductase subunit B
sll1076	MYO_17320	Transport and binding proteins	cation-transporting ATPase PacL
sll1662	MYO_12480	Amino acid biosynthesis	probable prephenate dehydratase
sll0803	MYO_115800	Hypothetical	hypothetical protein
sll0802	MYO_115810	Hypothetical	hypothetical protein
ssl1498	MYO_115820	Hypothetical	hypothetical protein
sll0688	MYO_123940	Unknown	unknown protein
ssr1425	MYO_125920	Hypothetical	hypothetical protein YCF34
sll2009	MYO_111480	Translation	processing protease
sll0414	MYO_123030	Hypothetical	hypothetical protein
sll0267	MYO_119440	Unknown	unknown protein
slr0869	MYO_112520	Hypothetical	hypothetical protein
slr0868	MYO_112510	Unknown	unknown protein
slr0380	MYO_121560	Hypothetical	hypothetical protein
sll0920	MYO_118360	Energy metabolism	phosphoenolpyruvate carboxylase
slr0637	MYO_124180	Hypothetical	hypothetical protein
slr0152	MYO_120000	Regulatory functions	serine/threonine protein kinase
slr1959	MYO_116230	Unknown	unknown protein
slr1928	MYO_120280	Unknown	type 4 pilin-like protein
sll1298	MYO_16210	Other categories	putative carboxymethylenebutenolidase
slr1048	MYO_14620	Hypothetical	hypothetical protein
slr1047	MYO_14610	Hypothetical	hypothetical protein
slr1697	MYO_118340	Regulatory functions	serine/threonine kinase
sll1192	MYO_12770	Hypothetical	hypothetical protein
sll1191	MYO_12780	Hypothetical	hypothetical protein
sll0415	MYO_123020	Transport and binding proteins	ATP-binding protein of ABC transporter
slr0682	MYO_13910	Amino acid biosynthesis	histidinol dehydrogenase
ssr2067	MYO_19720	Hypothetical	hypothetical protein
slr1241	MYO_19710	Hypothetical	hypothetical protein
sll1987	MYO_114110	Cellular processes	catalase peroxidase
sll0166	MYO_121200	Biosynthesis of cofactors, prosthetic groups, and carriers	a fusion protein between uroporphyrinogen-III C-methyltransferase (CobA/CorA) and uroporphyrinogen-III synthase (HemD)
slr2004	MYO_113300	Unknown	periplasmic protein, function unknown
slr1712	MYO_113310	Hypothetical	hypothetical protein
sll0757	MYO_121880	Purines, pyrimidines, nucleosides, and nucleotides	amidophosphoribosyltransferase
sll1388	MYO_116750	Hypothetical	hypothetical protein
slr2104	MYO_114350	Regulatory functions	two-component hybrid sensor and regulator
slr1638	MYO_118920	Hypothetical	hypothetical protein
sll1222	MYO_115340	Hypothetical	hypothetical protein
sll0270	MYO_119410	DNA replication, restriction, modification, recombination, and repair	primosomal protein N'
sll1037	MYO_11890	Unknown	unknown protein
slr1978	MYO_116550	Hypothetical	hypothetical protein
slr1979	MYO_116560	Amino acid biosynthesis	anthranilate synthase component I
sll1883	MYO_116480	Amino acid biosynthesis	arginine biosynthesis bifunctional protein ArgJ
slr1837	MYO_18760	Regulatory functions	two-component system response regulator OmpR subfamily
sll0350	MYO_121410	Hypothetical	hypothetical protein
slr0473	MYO_123680	Regulatory functions	cyanobacterial phytochrome 1, two-component sensor histidine kinase
slr1289	MYO_12610	Energy metabolism	isocitrate dehydrogenase (NADP+)
sll1623	MYO_112070	Transport and binding proteins	ABC transporter ATP-binding protein
sll1350	MYO_19980	Hypothetical	hypothetical protein
slr0638	MYO_124190	Translation	glycyl-tRNA synthetase alpha chain
slr1363	MYO_110120	Hypothetical	hypothetical protein
sll1274	MYO_110110	Hypothetical	hypothetical protein
sll0329	MYO_121610	Energy metabolism	6-phosphogluconate dehydrogenase
slr1869	MYO_111000	Unknown	unknown protein
sll1466	MYO_19070	Other categories	probable glycosyltransferase
slr0058	MYO_123450	Hypothetical	hypothetical protein
sll0062	MYO_123440	Hypothetical	hypothetical protein
slr0060	MYO_123480	Unknown	unknown protein
sll1687	MYO_111940	Unknown	unknown protein
slr1672	MYO_117970	Fatty acid, phospholipid and sterol metabolism	glycerol kinase
sll1051	MYO_1760	Photosynthesis and respiration	phycocyanin alpha-subunit phycocyanobilin lyase
sll1052	MYO_1750	Hypothetical	hypothetical protein
slr2000	MYO_113240	Hypothetical	hypothetical protein
slr1816	MYO_111820	Hypothetical	hypothetical protein
sll1971	MYO_18310	Other categories	probable hexosyltransferase
sll1785	MYO_110790	Unknown	periplasmic protein, function unknown
sll1359	MYO_19820	Unknown	unknown protein
slr1440	MYO_19810	Hypothetical	hypothetical protein
sll1761	MYO_111240	Unknown	unknown protein
slr1104	MYO_11870	Hypothetical	hypothetical protein
slr0634	MYO_124140	Unknown	unknown protein
slr0479	MYO_123740	Hypothetical	hypothetical protein
sll1558	MYO_118220	Energy metabolism	mannose-1-phosphate guanyltransferase
slr1737	MYO_112090	Hypothetical	hypothetical protein
sll1009	MYO_14690	Unknown	unknown protein
ssl0601	MYO_122240	Translation	30S ribosomal protein S21
slr1276	MYO_117200	Hypothetical	hypothetical protein
slr1367	MYO_110210	Central intermediary metabolism	glycogen phosphorylase
slr0066	MYO_123560	Biosynthesis of cofactors, prosthetic groups, and carriers	riboflavin biosynthesis protein RibD
sll0402	MYO_123210	Amino acid biosynthesis	aspartate aminotransferase
sll1370	MYO_117040	Energy metabolism	mannose-1-phosphate guanylyltransferase
slr1991	MYO_113160	Regulatory functions	adenylate cyclase
sll1831	MYO_15750	Energy metabolism	glycolate oxidase subunit, (Fe-S)protein
sll1409	MYO_1210	Transport and binding proteins	ferrichrome-iron receptor
sll0752	MYO_121960	Hypothetical	hypothetical protein
slr1727	MYO_113610	Transport and binding proteins	Na+/H+ antiporter
sll1024	MYO_13710	Hypothetical	hypothetical protein
sll0995	MYO_15870	Hypothetical	hypothetical protein
sll1181	MYO_117070	Cellular processes	similar to hemolysin secretion protein
sll0877	MYO_110270	Hypothetical	hypothetical protein
slr1262	MYO_112920	Hypothetical	hypothetical protein
sll1926	MYO_16790	Hypothetical	hypothetical protein
slr0898	MYO_125100	Amino acid biosynthesis	ferredoxin--nitrite reductase
slr0498	MYO_126320	Unknown	unknown protein
sll2012	MYO_111450	Transcription	group2 RNA polymerase sigma factor SigD
ssr0390	MYO_11420	Photosynthesis and respiration	photosystem I reaction center subunit X
slr0252	MYO_11410	Biosynthesis of cofactors, prosthetic groups, and carriers	probable precorrin-6x reductase
ssl0410	MYO_11430	Unknown	unknown protein
slr1536	MYO_18930	DNA replication, restriction, modification, recombination, and repair	ATP-dependent DNA helicase RecQ
sll1247	MYO_116100	Hypothetical	hypothetical protein
sll1660	MYO_12510	Hypothetical	hypothetical protein
sll0021	MYO_122400	DNA replication, restriction, modification, recombination, and repair	probable exonuclease
sll0210	MYO_122730	Other categories	bacitracin resistance protein
slr0216	MYO_122740	Biosynthesis of cofactors, prosthetic groups, and carriers	bifunctional cobalamin biosynthesis protein CobP
sll0066	MYO_123350	Unknown	unknown protein
sll0184	MYO_124810	Transcription	group2 RNA polymerase sigma factor SigC
slr1378	MYO_16160	Hypothetical	hypothetical protein
slr0257	MYO_11540	Translation	periplasmic carboxyl-terminal protease
slr0226	MYO_122890	Unknown	unknown protein
slr0271	MYO_113920	Unknown	unknown protein
slr0836	MYO_125810	Cell envelope	dTDP-glucose 4,6-dehydratase
slr1247	MYO_112720	Transport and binding proteins	phosphate-binding periplasmic protein precursor (PBP)
sll1194	MYO_12730	Photosynthesis and respiration	photosystem II 12 kDa extrinsic protein
sll1502	MYO_14470	Amino acid biosynthesis	NADH-dependent glutamate synthase large subunit
sll1768	MYO_111100	Transport and binding proteins	probable oligopeptides ABC transporter permease protein
ssl3382	MYO_111090	Hypothetical	hypothetical protein
sll0141	MYO_120110	Hypothetical	hypothetical protein
slr0161	MYO_120120	Cellular processes	twitching motility protein PilT
sll0202	MYO_122840	Cellular processes	glucose inhibited division protein
slr1257	MYO_112870	Unknown	unknown protein
sll1294	MYO_16310	Cellular processes	methyl-accepting chemotaxis protein
sll1305	MYO_110770	Other categories	probable hydrolase
slr0065	MYO_123550	Hypothetical	hypothetical protein
sll1556	MYO_118240	Other categories	isopentenyl-dephosphate delta-isomerase
slr0406	MYO_119870	Purines, pyrimidines, nucleosides, and nucleotides	dihydroorotase
sll0325	MYO_122030	Hypothetical	hypothetical protein
slr0581	MYO_125650	Unknown	unknown protein
slr0582	MYO_125660	Unknown	unknown protein
ssr1604	MYO_12920	Translation	50S ribosomal protein L28
slr1909	MYO_15600	Regulatory functions	two-component response regulator NarL subfamily
smr0009	MYO_110650	Photosynthesis and respiration	photosystem II PsbN protein
ssl2595	MYO_110660	Hypothetical	hypothetical protein
sll1315	MYO_110670	Unknown	unknown protein
slr1880	MYO_111260	Hypothetical	hypothetical protein
slr0020	MYO_122670	DNA replication, restriction, modification, recombination, and repair	DNA recombinase
sll1374	MYO_117000	Transport and binding proteins	probable sugar transporter
sll1500	MYO_14530	Hypothetical	hypothetical protein
sll1501	MYO_14520	Biosynthesis of cofactors, prosthetic groups, and carriers	cobyrinic acid a,c-diamide synthase
sll0809	MYO_115660	Hypothetical	hypothetical protein
slr0420	MYO_124540	Hypothetical	hypothetical protein
slr2046	MYO_15440	Unknown	unknown protein
sll1598	MYO_113550	Transport and binding proteins	Mn transporter MntC
slr1728	MYO_113640	Transport and binding proteins	potassium-transporting P-type ATPase A chain
sll1969	MYO_18340	Hypothetical	hypothetical protein
sll0865	MYO_110550	DNA replication, restriction, modification, recombination, and repair	excinuclease ABC subunit C
sll1373	MYO_117010	Unknown	unknown protein
slr0197	MYO_124780	Hypothetical	competence protein
sll0761	MYO_121840	Unknown	unknown protein
sll0682	MYO_124000	Transport and binding proteins	phosphate transport system permease protein PstA homolog
sll2003	MYO_111580	Hypothetical	hypothetical protein
slr0612	MYO_120	Translation	probable pseudouridine synthase
ssl2823	MYO_19080	Hypothetical	hypothetical protein
slr0496	MYO_123880	Unknown	unknown protein
sll1349	MYO_19990	Energy metabolism	phosphoglycolate phosphatase
ssl0020	MYO_122560	Photosynthesis and respiration	ferredoxin I, essential for growth
slr0015	MYO_122550	Cell envelope	lipid A disaccharide synthase
slr1200	MYO_18120	Transport and binding proteins	urea transport system permease protein
slr2001	MYO_113250	Other categories	cyanophycinase
sll1566	MYO_117950	Central intermediary metabolism	glucosylglycerolphosphate synthase
sll1085	MYO_117940	Fatty acid, phospholipid and sterol metabolism	glycerol-3-phosphate dehydrogenase
sll0195	MYO_122920	Translation	probable ATP-dependent protease
slr1931	MYO_120310	Unknown	type 4 pilin-like protein
sll1942	MYO_15310	Unknown	unknown protein
slr1133	MYO_17150	Amino acid biosynthesis	L-argininosuccinate lyase
slr0813	MYO_115590	Hypothetical	hypothetical protein
sll0812	MYO_115600	Hypothetical	hypothetical protein
slr1545	MYO_19030	Transcription	RNA polymerase ECF-type (group 3) sigma-E factor
slr0262	MYO_113760	Unknown	unknown protein
sll0162	MYO_121220	Hypothetical	hypothetical protein
slr0179	MYO_121230	Hypothetical	hypothetical protein
slr0273	MYO_113940	Unknown	unknown protein
sll1775	MYO_110980	Hypothetical	hypothetical protein
sll1895	MYO_116270	Hypothetical	hypothetical protein
sll0023	MYO_122370	Hypothetical	hypothetical protein
slr2018	MYO_16960	Unknown	unknown protein
sll0163	MYO_121210	Other categories	WD-repeat protein
slr1205	MYO_18170	Other categories	similar to chlorobenzene dioxygenase, ferredoxin component
slr1206	MYO_18180	Hypothetical	hypothetical protein
sll1949	MYO_113090	Unknown	unknown protein
sll1908	MYO_113140	Amino acid biosynthesis	D-3-phosphoglycerate dehydrogenase
sll1033	MYO_11950	Other categories	probable protein phosphatase
sll1832	MYO_15740	Hypothetical	hypothetical protein
sll0760	MYO_121850	Hypothetical	hypothetical protein YCF38
slr0395	MYO_119690	Amino acid biosynthesis	nitrate assimilation transcriptional activator, LysR family protein
slr0079	MYO_126140	Cellular processes	probable general secretion pathway protein E
sll1950	MYO_113080	Unknown	unknown protein
slr1100	MYO_11830	Hypothetical	hypothetical protein
slr1083	MYO_13650	Hypothetical	hypothetical protein
slr1082	MYO_13640	Unknown	unknown protein
slr2084	MYO_114090	Hypothetical	hypothetical protein
slr2074	MYO_18390	Energy metabolism	similar to mannose-1-phosphate guanylyltransferase
sll1699	MYO_111740	Transport and binding proteins	oligopeptide-binding protein of oligopeptide ABC transporter
sll1698	MYO_111750	Hypothetical	hypothetical protein
slr1748	MYO_19270	Other categories	probable phosphoglycerate mutase
slr1834	MYO_18690	Photosynthesis and respiration	P700 apoprotein subunit Ia
sll1121	MYO_18010	Hypothetical	hypothetical protein
sll0167	MYO_121190	Unknown	unknown protein
slr1250	MYO_112750	Transport and binding proteins	phosphate transport ATP-binding protein PstB homolog
slr1225	MYO_19420	Regulatory functions	serine/threonine kinase
sll0354	MYO_119860	Hypothetical	hypothetical protein
slr1274	MYO_117180	Cellular processes	probable fimbrial assembly protein PilM, required for motility
slr0350	MYO_122160	Other categories	putative transposase [ISY523_e]
slr1379	MYO_16170	Photosynthesis and respiration	quinol oxidase subunit I
sll0982	MYO_16100	Unknown	unknown protein
slr0204	MYO_124900	Hypothetical	hypothetical protein YCF83
sll0691	MYO_123900	Hypothetical	hypothetical protein
sll0690	MYO_123910	Regulatory functions	probable transcription regulator
ssl1300	MYO_123920	Hypothetical	hypothetical protein
slr1944	MYO_120580	Hypothetical	periplasmic protein, function unknown
sll1957	MYO_112980	Regulatory functions	transcriptional regulator
slr1740	MYO_112140	Transport and binding proteins	oligopeptide binding protein of ABC transporter
slr0957	MYO_118660	Hypothetical	hypothetical protein
slr1119	MYO_1580	Hypothetical	hypothetical protein
sll1890	MYO_116360	Biosynthesis of cofactors, prosthetic groups, and carriers	cobalt-chelatase subunit CobN-like protein
sll0644	MYO_13990	Other categories	probable esterase
slr2127	MYO_115020	Hypothetical	hypothetical protein
slr0416	MYO_124410	Unknown	unknown protein
slr0069	MYO_123600	Unknown	unknown protein
sll0295	MYO_120980	Hypothetical	hypothetical protein
slr0398	MYO_119750	Unknown	unknown protein
slr1958	MYO_116180	Unknown	unknown protein
slr1957	MYO_116170	Hypothetical	hypothetical protein
ssl2749	MYO_114750	Hypothetical	hypothetical protein
slr2058	MYO_113000	DNA replication, restriction, modification, recombination, and repair	DNA topoisomerase I
sll1624	MYO_112060	Regulatory functions	two-component response regulator
sll1112	MYO_18290	Amino acid biosynthesis	3-dehydroquinate dehydratase
slr0166	MYO_120200	Other categories	putative transposase [ISY523_n]
ssr0256	MYO_120190	Other categories	putative transposase [ISY523_n]
sll1535	MYO_118840	Cell envelope	putative sugar transferase
slr1914	MYO_15660	Hypothetical	hypothetical protein
sll1888	MYO_116410	Regulatory functions	two-component sensor histidine kinase
slr0978	MYO_13250	Hypothetical	hypothetical protein
slr0980	MYO_13260	Hypothetical	hypothetical protein
slr1260	MYO_112900	Hypothetical	hypothetical protein
slr1492	MYO_1330	Transport and binding proteins	iron(III) dicitrate transport system substrate-binding protein
slr1980	MYO_116570	Unknown	unknown protein
slr1673	MYO_117980	Translation	probable tRNA/rRNA methyltransferase
slr1293	MYO_12660	Biosynthesis of cofactors, prosthetic groups, and carriers	similar to to phytoene dehydrogenase
slr0821	MYO_115750	Hypothetical	hypothetical protein
sll0808	MYO_115740	Other categories	putative transposase [ISY508_a]
slr1214	MYO_18270	Regulatory functions	two-component response regulator PatA subfamily
slr0442	MYO_119140	Unknown	unknown protein
slr1102	MYO_11850	Hypothetical	hypothetical protein
slr1227	MYO_19450	Cell envelope	chloroplastic outer envelope membrane protein homolog
slr1226	MYO_19440	Purines, pyrimidines, nucleosides, and nucleotides	phosphoribosyl aminoidazole succinocarboxamide synthetase
sll1631	MYO_111980	Purines, pyrimidines, nucleosides, and nucleotides	putative cytidine and deoxycytidylate deaminase
slr1212	MYO_18250	Regulatory functions	similar to two-component sensor histidine kinase
slr1723	MYO_113490	Transport and binding proteins	permease protein of sugar ABC transporter
sll1581	MYO_16560	Hypothetical	hypothetical protein
sll0853	MYO_112310	Hypothetical	hypothetical protein
sll0854	MYO_112300	Hypothetical	hypothetical protein
sll0174	MYO_121120	Hypothetical	hypothetical protein
slr0633	MYO_124130	Biosynthesis of cofactors, prosthetic groups, and carriers	thiamine biosynthesis protein ThiG
slr1874	MYO_111110	Cell envelope	D-alanine--D-alanine ligase
sll0479	MYO_126510	Unknown	unknown protein
slr0237	MYO_11200	Central intermediary metabolism	glycogen operon protein GlgX homolog
slr0347	MYO_122110	Transport and binding proteins	probable permease protein of ABC transporter
sll0254	MYO_113700	Biosynthesis of cofactors, prosthetic groups, and carriers	probable phytoene dehydrogenase Rieske iron-sulfur component
slr1137	MYO_17200	Photosynthesis and respiration	cytochrome c oxidase subunit I
sll0423	MYO_119250	Hypothetical	hypothetical protein
slr1747	MYO_112210	Cellular processes	cell death suppressor protein Lls1 homolog
slr1899	MYO_17880	Central intermediary metabolism	urease accessory protein F
sll0369	MYO_124660	Unknown	unknown protein
sll0368	MYO_124670	Purines, pyrimidines, nucleosides, and nucleotides	uracil phosphoribosyltransferase
sll1384	MYO_116870	Cellular processes	similar to DnaJ protein
slr1907	MYO_15580	Hypothetical	hypothetical protein
sll1236	MYO_115150	Unknown	unknown protein
slr1324	MYO_115130	Regulatory functions	two-component hybrid sensor and regulator
slr1444	MYO_19890	Hypothetical	hypothetical protein
sll0848	MYO_112360	DNA replication, restriction, modification, recombination, and repair	chromosomal replication initiator protein DnaA
sll0606	MYO_124260	Hypothetical	hypothetical protein
slr0644	MYO_124270	Amino acid biosynthesis	nitrogen regulation protein NifR3 homolog
ssr3189	MYO_111350	Hypothetical	hypothetical protein
slr1220	MYO_19360	Hypothetical	hypothetical protein
ssr1600	MYO_118630	Transcription	similar to anti-sigma f factor antagonist
slr0954	MYO_118640	Hypothetical	hypothetical protein
slr1743	MYO_112180	Photosynthesis and respiration	type 2 NADH dehydrogenase NdbB
sll1442	MYO_117430	Hypothetical	hypothetical protein
slr0809	MYO_115490	Cell envelope	dTDP-glucose 4,6-dehydratase
sll0764	MYO_121820	Transport and binding proteins	urea transport system ATP-binding protein
sll1424	MYO_114470	Hypothetical	hypothetical protein
sll1226	MYO_115290	Other categories	hydrogenase subunit of the bidirectional hydrogenase
slr0579	MYO_125620	Unknown	unknown protein
ssr3402	MYO_113290	Unknown	unknown protein
slr1844	MYO_18840	DNA replication, restriction, modification, recombination, and repair	excinuclease ABC subunit A
sll1170	MYO_117310	Unknown	unknown protein
sll1749	MYO_15140	Hypothetical	hypothetical protein
sll0242	MYO_113960	Unknown	unknown protein
slr1222	MYO_19370	Unknown	unknown protein
slr1414	MYO_11660	Regulatory functions	two-component sensor histidine kinase
sll1135	MYO_19490	Unknown	unknown protein
slr1232	MYO_19500	Unknown	unknown protein
ssr3571	MYO_114790	Hypothetical	hypothetical protein
slr0211	MYO_124980	Hypothetical	hypothetical protein
slr1489	MYO_1300	Regulatory functions	transcriptional regulator
sll1951	MYO_113070	Unknown	unknown protein
ssr1386	MYO_115610	Photosynthesis and respiration	NADH dehydrogenase subunit NdhL
sll0205	MYO_122810	Hypothetical	hypothetical protein
sll0266	MYO_119450	Unknown	unknown protein
slr1143	MYO_17310	Hypothetical	hypothetical protein
sll0405	MYO_123150	Unknown	unknown protein
slr1290	MYO_12620	Hypothetical	hypothetical protein
sll1688	MYO_111920	Amino acid biosynthesis	threonine synthase
slr1851	MYO_15150	Hypothetical	hypothetical protein
slr0229	MYO_122940	Energy metabolism	3-hydroxyisobutyrate dehydrogenase
sll0051	MYO_123610	Hypothetical	hypothetical protein
sll1611	MYO_113360	Unknown	unknown protein
sll1382	MYO_116890	Photosynthesis and respiration	ferredoxin, petF-like protein
sll1755	MYO_111380	Unknown	unknown protein
slr2100	MYO_114310	Regulatory functions	two-component response regulator
slr1906	MYO_15570	Hypothetical	hypothetical protein
sll1868	MYO_116690	DNA replication, restriction, modification, recombination, and repair	DNA primase
slr0443	MYO_119200	Hypothetical	hypothetical protein
slr1788	MYO_12270	Unknown	unknown protein
ssr2831	MYO_118260	Photosynthesis and respiration	photosystem I subunit IV
sll1314	MYO_110680	Hypothetical	putative C4-dicarboxylase binding protein, periplasmic protein
sll1078	MYO_17280	Other categories	putative hydrogenase expression/formation protein HypA
